# Supplementary material for: Assessing Satisfaction in Simulation Among Medical Students: Psychometric Validation of the Italian Version of the Satisfaction with Simulation Experience Scale
Source: Nurs Rep. 2026 Jul 7;16(7):235. doi: 10.3390/nursrep16070235 (PMC13414669; doi:10.3390/nursrep16070235)
Supplement: Supplementary file 1 [file nursrep-16-00235-s001.zip]

Archive with 1 entries (1 files):
- nursrep-4361760-supplementary.pdf
